# Supplementary material for: Synthesis of Novel Carborane-Containing Derivatives of RGD Peptide
Source: Molecules. 2023 Apr 14;28(8):3467. doi: 10.3390/molecules28083467 (PMC10143838; doi:10.3390/molecules28083467)
Supplement: Supplementary file 1 [file molecules-28-03467-s001.zip]

Archive with 1 entries (1 files):
- molecules-2324439-supplementary.pdf
